# Supplementary material for: A Novel Anti-Cadherin-17 Monoclonal Antibody, Ca17Mab-5, for Multiple Applications
Source: Antibodies (Basel). 2026 Jul 10;15(4):59. doi: 10.3390/antib15040059 (PMC13398008; doi:10.3390/antib15040059)
Supplement: Supplementary file 1 [file antibodies-15-00059-s001.zip]

Archive with 4 entries (4 files):
- final supple Fig. S1-S4.pdf
- supple Table S1 .pdf
- supple Table S2 .pdf
- supple Table S3.pdf
